# Supplementary material for: Trivalent Cations Detection of Magnetic-Sensitive Microcapsules by Controlled-Release Fluorescence Off-On Sensor
Source: Nanomaterials (Basel). 2021 Jul 10;11(7):1801. doi: 10.3390/nano11071801 (PMC8308368; doi:10.3390/nano11071801)
Supplement: Supplementary file 1 [file nanomaterials-11-01801-s001.zip]

Archive with 1 entries (1 files):
- nanomaterials-1287172-supplementary.pdf
